# Supplementary material for: Identification of a Proline-Kinked Amphipathic α-Helix Downstream from the Methyltransferase Domain of a Potexvirus Replicase and Its Role in Virus Replication and Perinuclear Complex Formation
Source: J Virol. 2021 Sep 27;95(20):e01906-20. doi: 10.1128/JVI.01906-20 (PMC8475525; doi:10.1128/JVI.01906-20)
Supplement: Supplemental file 1 — Table S1<br>. Download JVI.01906-20-s0001.xls, XLS file, 0.04 MB [file jvi.01906-20-s0001.xls]

## Sheet: Sheet1
Supplemental Table 1 Prediction of amphipathic alpha-helix in replicase of potexviruses and related viruses in the order Tymovirales. Parentheses below the virus abbreviation are Accession number of each viral sequence.
Virus species	Predicted amphipathic in-plane membrane anchors by Amphipaseek		Predicted amphipathic helix in the region surrounding the amino acid positions of the left by HeliQuest			Region where an amphipathic helix was predicted a
	Amino acid position	Amino acid sequence	D value b	Amino acid position	Amino acid sequence
The genus Potexvirus
PlAMV	304-309	KSVKEA	0.96 c	307-324	KEAKERDIWAKFRQLIST	G
(AB360790.1)	386-387	SF	1.57	361-378	NLLQRMLRPLRSGLTQLL	I
	1085-1093	KSQWVKKME	nt	nt	nt
	1151-1155	VLNCW	nt	nt	nt
AltMV	4-6	FRS	nt	nt	nt
(NC_007731.1)	368-383	ALKKLFKPIVAWWSTF	2.24	370-387	KKLFKPIVAWWSTFKGKI	I
BaMV	4	V	nt	nt	nt
(NC_001642.1)	1065-1069	WVKKN	nt	nt	nt
	1100	Y	nt	nt	nt
	Not predicted in I d		1.67	357-374	DNILKRLFRPAIAKIQEL	I
CVX	4-5	VR	nt	nt	nt
(AF308158.2)	367-382	TFKPLIVWWQHFKEKI	1.85	366-383	RTFKPLIVWWQHFKEKIK	I
PepMV	3-5	RVR	nt	nt	nt
(AY509926.1)	368-370	KLV	1.5	362-380	KSSFFKKLVAPMQQDWRCM	I
	654	R	nt	nt	nt
	1142-1150	SQWVKKVEK	nt	nt	nt
	1326-1330	QSKLK	nt	nt	nt
PVX	334	V	1.64	321-344	TVKVAKNCDIFAKVRQLIKSSDLD	G
(M95516.1)	Not predicted in I d		1.32 c	377-394	GLLTKTLAPVRAWIQEKK	I
	817-821	FYSKI	nt	nt	nt
	1343-1348	FHRLED	nt	nt	nt
SMYEV	395-396	FF	1.52	380-397	QLTAPIQSKLRKLTEFFK	I
(D12517.1)
WClMV	368-376	KTKITQLWE	1.5	360-377	WSKALLPIKTKITQLWEK	I
(AB669182.1)
HVX	Not predicted in I d
(NC_011544.1)
The family Alphaflexiviridae (except potexviruses)
ICRSV	100-102	KLN	nt	nt	nt
(NP_203553.1)	104-106	MKR	nt	nt	nt
	380-382	NLW	1.33 c	372-388	MALKNTVTNLWERITGK	I
	567-572	RIGNIF	nt	nt	nt
	970-971	LL	nt	nt	nt
	1364-1371	SQWVKKVE	nt	nt	nt
BVX	376-377	VL	1.39	362-379	FKKMRVSFQERVKEVLAP	I
(NP_932306.1)	1072-1079	SQWVKKLE	nt	nt	nt
ShVX	3-7	AVQKL	nt	nt	nt
(NP_620648.1)	Not predicted in I d		1.8	374-391	NLFGKMCASIRMRLRTFF	I
	640-642	LDK	nt	nt	nt
	1344-1348	VKKLE	nt	nt	nt
	1452-1457	YKFIKT	nt	nt	nt
LoLV	313-316	IFRP	nt	nt	nt
(YP_001718499.1)	405	Q	1.73	398-415	RWIFTPIQAAYKKAKGFL	I
SsDRV	602-616	VSPLKQWFSEICEKF	0.79 c	602-619	VSPLKQWFSEICEKFLGK	I
(YP_325662.1)	644-647	DMSK	nt	nt	nt
	765-771	DDKVLSI	nt	nt	nt
DOSV
(YP_008828152.1)
The family Gammaflexiviridae
BVF	82-87	KVIPRY	nt	nt	nt
	Not predicted in I d		1.81	366-383	WYRLLPSRLYRLPATIRN	I
	502-504	AVK	nt	nt	nt
	606-617	PFKVLWHSYLPS	nt	nt	nt
The family Tymoviridae
OMSV	371-378	EWLPDWLF	0.99 c	360-377	RLRFFIRRKAEEWLPDWL	I
(NP_783203.1)	406-410	LRSLP	nt	nt	nt
	1235-1246	KVLNFLKGQLIN	nt	nt	nt
	1447-1451	FLPEF	nt	nt	nt
GFkV	488-490	KQR	1.58	475-492	LSPLAVVRHWLFRKQRPI	I
(NP_542612.1)	999-1005	VSNLKNG	nt	nt	nt
	1607-1610	IFSK	nt	nt	nt
MRFV	Not predicted in I d		1.06 c	356-373	PLFQSPFARLSHWLRTHT	I
(NP_115454.1)	864-865	SN	nt	nt	nt
	2009-2011	FVR	nt	nt	nt
TYMV	Not predicted in I d		1.4	374-391	SPIASLSLYLRQHWRRLT	I
(NP_663297.1)	923-927	LISNM	nt	nt	nt
The family Betaflexiviridae
GVA	Not predicted in I d		N.D. e
(AF007415.2)
PVT	302-304	LRL	2.19	297-314	RRKFLLRLIIYLFSLKKP	F
(NC_011062.1)	342-349	VGKIFEK	N.D. e			H
	361-369	FDLLTSIFK	N.D. e			I
	826-832	LADDWVK	nt	nt	nt
	1260-1264	KRLNK	nt	nt	nt
	1326	R	nt	nt	nt
	1333	T	nt	nt	nt
	1494-1498	YIKKM	nt	nt	nt
ASGV	Not predicted in I d		N.D. e
(D16681.1)	730-734	HNRER	nt	nt	nt
	833-837	ALKKI	nt	nt	nt
	1803-1807	KWQFWTISLHYFWRK	nt	nt	nt
ACLSV	35-42	EEEKKVEN	nt	nt	nt
(D14996.1)	51-53	TRE	nt	nt	nt
	304-315	FPLSVFKKIFIY	1.7	305-322	PLSVFKKIFIYLSSLKKP	F
	364-371	CSFWGCMK	N.D. e			I
	855-857	LFV	nt	nt	nt
	993-008	SLMDGM	nt	nt	nt
	1055-1057	IYG	nt	nt	nt
	1111-1112	ES	nt	nt	nt
	1832-1833	FI	nt	nt	nt
ASPV	181-185	DELHY	nt	nt	nt
(NC_003462.2)	399-400	PN	1.51	394-411	FLKLFPNPISRNFKVVQQ	I
	1646-1652	THFVGKP	nt	nt	nt
	1829-1832	FLLD	nt	nt	nt
	2068-2075	FSNFLDKI	nt	nt	nt
GRSPaV			1.45	393-410	FCRMMPNALARLSSSFRE
(NC_001948)
PVM	179-180	DE	nt	nt	nt
(NC_001361.2)	389-396	FMGNWLGK	1.79	392-409	NWLGKMPSVLARRFSSVR	I
	788	C	nt	nt	nt
	1090-1091	VS	nt	nt	nt
	1462-1467	WNFEEK	nt	nt	nt
	1856-1864	FAHFLDKLK	nt	nt	nt
	1949	I	nt	nt	nt
a -helix whose region name was assigned in Ahola and Karlin (2015).
b The HeliQuest discrimination factor (D), which depends on mean hydrophobic moment (<µH>) and net charge (z), is defined as D = 0.944 (<µH>) + 0.33 (z).
c D values are in the range of 0.68<D<1.34, indicating that an amphipathic -helix is modestly predicted.
d Amphipathic in-plane membrane anchors were not predicted in the I region by Amphipaseek.
e Although amphipathic in-plane membrane anchor was predicted in the I region, Heliquest software did not produce significant D values (D<0.68).
